# Supplementary material for: Periodontal Ehlers-Danlos Syndrome Is Caused by Mutations in C1R and C1S, which Encode Subcomponents C1r and C1s of Complement
Source: Am J Hum Genet. 2016 Oct 13;99(5):1005–14. doi: 10.1016/j.ajhg.2016.08.019 (PMC5097948; doi:10.1016/j.ajhg.2016.08.019)
Supplement: Table S1. Clinical Features of Each Individual with pEDS [file mmc2.xlsx]

## Sheet: Table 1
Family ID	ID	clinical description or pedigree previously published (Reference)	pretibial discoloration	aggressive periodontitis	age at diagnosis of aggressive periodontitis	gingival recessions	gum bleeding	gum fragility	joint hypermobility	joint pain	joint dislocation	scoliosis	easy bruising	skin fragility	elastic sin	abnormal scars		prominent vasculature	prone to infections	hernia	aneurysm	organ rupture	other chronic conditions
1	1 II 2	no		yes	18 (complete tooth loss)	yes
1	1 II 3	no		yes	20 (complete tooth loss)	yes
1	1 II 4	no		yes	30 (complete tooth loss)	yes
1	1 III 2	no	no	yes	15	yes	yes	yes	no	yes	no	no	yes	yes	no	no		no	yes	no	no	no	Sjögren`s syndrome
1	1 III 3	no		yes	21 (complete tooth loss)	yes			no
1	1 III 8	no		yes	21 (complete tooth loss)	yes
1	1 III 9	no		yes	16 (complete tooth loss)	yes
1	1 III 10	no	no	yes	18 (complete tooth loss)	yes		yes	no	no	no	no	yes	no	yes	no		no	no	yes	no	yes	bowel disease
1	1 IV 1	no	no	yes	11	yes	yes	yes	digits	yes	no	no	yes	no	yes	no		no	no	yes	no	no	Rosazea
1	1 IV 2	no	no	yes	16	yes	yes	yes	digits, elbows	yes	no	yes	yes	no	yes	no		no	no	no	no	no	recurrent gastritis
1	1 IV 3	no	no	no	no	yes	yes	yes	digits, elbows	no	no	no	yes	no	yes	no		no	no	no	no	no	no
1	1 IV 10	no	no	yes	18	yes	yes	yes	no	no	no	no	no	no	yes	no		no	no	no	no	no	no
1	1 V 8	no	no	not yet		not yet	yes	yes	no	no	no	no	no	no		no		yes	recurrent herpes zoster	no	no	no	no
1	1 V 2	no	no	not yet		not yet	yes	yes	elbow	no	no	no	yes	yes		no		no	recurrent otitis media	no	no	no	neurodermitis
1	1 V 4	no	no	not yet		not yet	no	yes	elbow	yes	no	no	yes	no		no		no	no	no	no	no	no
2	2 II-5	George et al., submitted	yes	yes	3 (first tooth loss)	yes	yes	yes	yes	no	no	no	yes	yes	yes	yes		yes	yes	no	no	no	chronic hoarseness
3	3 II-1	no	yes	yes	10 (first tooth loss)	yes	yes	yes	no	no	no	no	yes	yes	no	yes		no	yes	no	no	no	psoriasis
4	4 II-1	Reinstein et al. 2013	yes	yes	19	yes			no	no													colon carcinoma
4	4 III-1	Reinstein et al. 2013	yes	yes	teens	yes		yes	no		no		yes	yes	no	no					no
4	4 IV-1	Reinstein et al. 2013	yes	yes		yes	yes	yes			no		yes	yes	no	no					no
5	5 V-6	Rahman et al. 2003	yes	yes	35	yes	yes		yes	no	no	no	yes	yes	yes	yes		yes		no	yes	no
6	6 II-1	no		yes		yes															yes
6	6 II-2	no	yes	yes	teens	yes							yes								yes
6	6 II-3	no	yes										yes								yes
6	6 III-1	no	yes	yes	2	yes	yes			yes	no	no	yes	yes	yes			yes	bladder	umbilical	no	no	family history of aneurismas
6	6 III-4	no	yes	yes	21	yes														umbilical
6	6 IV-2	no	yes	yes	2	yes	yes				no	no	yes	yes	yes
6	6 IV-3	no		yes	2	yes	yes				no	no	yes	yes	yes
7	7 II-1	Cikla et al. 2014	yes	yes	19 (complete tooth loss)	yes	yes		yes	no	no		yes	yes	no	yes		no		no	yes	no
8	8 II-2	Hartsfield et al. 1990	yes	yes	17	yes	yes	yes	elbows, interphalangeal, knees	no	no	yes	yes	yes	yes	yes		no	no	no	no	no	no
9	9 II-1	no	yes	yes	14	yes	no	yes	no	no	no	no	yes	yes	yes	yes				no	no
9	9 III-1	no	yes	yes		no	yes		arms	no	no	no	yes	yes	yes	no				no	no		asthma
9	9 III-2	no	yes	yes		yes	yes		no	no	no	no	yes	yes	yes	no			colds	no	no		endometriosis of colon
10	10 II-2	no	yes	yes		yes	yes		fingers, ankles	yes	no	no	yes	yes	no	yes			no	hiatal; abdominal (surgical)			colon and ureter diverticula; lower extremity lymphedema
10	10 III-2	no	yes	yes		yes	yes		fingers	no	no	no	yes	yes	yes	yes		yes	no	yes
10	10 IV-1	no	yes	yes		yes	yes		fingers	no	no	no	yes	yes	yes	no		yes	no	no
10	10 IV-2	no	yes	yes		yes	yes		fingers	no	no	no	yes	yes	yes	yes		yes	no	no
11	11 I-2			yes		yes								yes		yes
11	11 II-2		yes	yes		yes		yes	fingers		no	no	yes	yes		yes		yes
11	11 II-3	Stewart 1977		yes		yes								yes		yes
12	12 II-1	no	yes										yes	yes	yes								thinning of hair
13	13 II-1	no	yes	yes		yes	yes		elbows, wrists, fingers				yes	yes	no	no							prominent eyes; epistaxis
14	14 I-2	no
14	14 II-2	no	yes	yes	teen	yes													yes				recurrent pneumonia; poor wound healing
14	14 II-5	no
14	14 III-2	no	yes	yes	14	yes	yes	yes	hips, knees, small joints	yes	no	yes	yes	yes	yes			yes	yes	no	no	no	chronic vaginal tissue fragility; pelvic prolapse; lower extremity swelling and pain with exertion
14	14 III-4	no	yes	yes		yes								yes		yes
14	14 III-5	no
14	14 III-6	no	yes	yes	teens	yes	no	no	knees	no	no	no	yes	yes	yes	no			no	no	no	no
14	14 III-9	no
14	14 IV-1	no
14	14-IV-2	no	yes	yes	11	yes	yes	yes	yes	no	no	no	yes	yes	yes	yes		yes	no	no	no	no
15	15 I-1	no	yes	yes	20 (complete tooth loss)	yes	yes		yes				yes	yes							yes (2 x)		Died from cerebral hemmorhage at age 62
15	15 I-2	no	on hands	yes	teens (first tooth loss)								yes	yes									Died from acute leukemia
15	15 II-1	no	yes	yes	18 (complete tooth loss)	yes	yes	yes		slight starting at 65		no	yes	yes	yes	yes		yes, on hands	no	no	no	no	sleeping problems, sweating
15	15 II-3	no	yes	yes	early childhood		yes	yes	thumbs, toes, jaw, hips	no		yes	yes	yes	yes	no			pneumonias and empyemas; ulceration of a leg				Profuse bleeding during gall bladder surgery; Menorraghia;
15	15 III-3	no	yes	yes			yes						yes
15	15 III-5	no	yes	yes	2	yes	yes	yes	fingers, thumb, ribs	slight	yes	no	yes	yes	yes	yes		yes	no	no	no	no	painful varices and swollen legs; feet turn purple when standing still; severe itchings after hot showers; male fetus with severe hydrocephalus; placental bleeding during pregnancy
15	15 IV-2	no	yes	yes			yes		yes				yes
15	15 IV-3	no	yes	yes			yes
15	15 IV-4	no	yes	yes	4	yes	yes	yes	fingers, thumb, ribs	easy fatigue and musculoskeletal pain after exercise	yes	yes	yes	yes	yes				otitis media; asthma		no	no	Severe itchings after hot showers
15	15 V-1	no		yes			yes
15	15 V-2	no		yes			yes
16	16 I-2	no	no	yes	16	yes	yes		no				yes	yes	no	yes							bladder and penile carcinomas
16	16 II-1	no	yes	yes		yes
16	16 II-2	no	yes	yes	18	yes	yes	yes	no	yes	no	yes	yes	yes	yes	yes			flu		no		bowel disease (?), swollen lower extremities/throbbing pain
16	16 II-3	no	yes	yes	12	yes	yes	yes	yes	yes	no	yes	yes	yes	no	yes		yes	bladder	no	no		bowel disease (?); uterine fibroids
16	16 III-2	no	yes	yes		yes			no		no		yes		yes	no		no
16	16 III-3	no	yes	yes		yes			no		no	yes			yes	yes							Wilm's tumor
16	16 III-4	no	yes	yes		yes
17	17 II-1	no	yes	yes	20	yes								yes									uterine carcinoma
17	17 II-3	no				yes																	breast cancer
17	17 III-1	no	yes	yes	20	yes	no		no	no	no	yes	yes	yes	yes	yes		yes	epididymitis (testicular AVM)	no	no	no	severe myopia; bilateral cataracts; small lymphocytic lymphoma of the lung; AVM L. testis;
17	17 III-2	no	yes	yes	30`s	yes	no	yes	yes	no	no	no	yes	yes	no	no		no	no	inguinal age 5	no
17	17 III-3	no	yes	yes	late 20's	yes	no	yes	no	yes	no	no	yes	yes	no	no		yes	no	umbilical	no	no	colon carcinoma
17	17 IV-1	no	yes	yes	18	yes	no	no	no	no	no	no	yes	no	yes	no		no	no	no	no	no	no
17	17 IV-6	no	yes	yes		yes								yes
17	17 IV-7	no	yes	yes		yes								yes
17	17 IV-8	no	yes	yes		yes								yes
18	18 I-1	Reinstein et al. 2011	no				yes		yes		yes	no	yes		yes	yes		no	no	no
18	18 II-2	Reinstein et al. 2011	no	yes			yes		yes		yes	yes	yes		yes	yes		no	no	no
18	18 II-4	Reinstein et al. 2011	no	yes			yes		yes		yes	yes	yes		yes	no		no	no	no
18	18 III-2	Reinstein et al. 2011	no	yes			yes		yes		yes	no	yes		yes	yes		no	no	no
18	18 III-3	Reinstein et al. 2011	no	yes			yes		yes		no	no	no		no	no		no	no	no
18	18 III-7	Reinstein et al. 2011	no	yes			yes		yes		yes	yes	yes		yes	yes		no	no	no
18	18 III-8	Reinstein et al. 2011	no	yes			yes		yes		yes	yes	yes		yes	yes		no	no	no
18	18 IV-1	Reinstein et al. 2011	no	no			yes		yes		no	no	yes		no	yes		no	no	yes
18	18 IV-3	Reinstein et al. 2011	no	no			yes		yes		no	no	yes		no	no		no	no	no
18	18 IV-4	Reinstein et al. 2011	no	no			yes		yes		no	no	yes		no	no		no	no	no
18	18 IV-5	Reinstein et al. 2011	no	yes			yes		yes		yes	no	no		yes	yes		no	no	yes
18	18 IV-8	Reinstein et al. 2011	no	yes			yes		no		yes	no	no		yes	yes		no	no	yes
19	19 I-1	Reinstein et al. 2012	no							yes
19	19 II-1	Reinstein et al. 2012	no							yes
19	19 III-1	Reinstein et al. 2012	no	no			yes		yes	yes	no	yes	yes		soft	no		no
